# Supplementary material for: The Short-Term Impact of Botulinum Neurotoxin-A on Muscle Morphology and Gait in Children with Spastic Cerebral Palsy
Source: Toxins (Basel). 2022 Sep 29;14(10):676. doi: 10.3390/toxins14100676 (PMC9607504; doi:10.3390/toxins14100676)
Supplement: Supplementary file 1 [file toxins-14-00676-s001.zip]

Archive with 1 entries (1 files):
- toxins-1910827-supplementary.pdf
